# Supplementary material for: Trauma Exposure as a “Driver” of Change in Mental Health Problems Among Youth with Multiple Admissions to Juvenile Detention
Source: Int J Environ Res Public Health. 2025 Nov 13;22(11):1710. doi: 10.3390/ijerph22111710 (PMC12652392; doi:10.3390/ijerph22111710)
Supplement: Supplementary file 1 [file ijerph-22-01710-s001.zip]

Archive with 1 entries (1 files):
- ijerph-3833941-supplementary.pdf
